# Supplementary material for: A Promising 1,3,5-Triazine-Based Anion Exchanger for Perrhenate Binding: Crystal Structures of Its Chloride, Nitrate and Perrhenate Salts
Source: Molecules. 2023 Feb 17;28(4):1941. doi: 10.3390/molecules28041941 (PMC9966240; doi:10.3390/molecules28041941)
Supplement: Supplementary file 1 [file molecules-28-01941-s001.zip]

Archive with 1 entries (1 files):
- molecules-2215888-supplementary.pdf
